# Supplementary material for: Metabolic Phenotyping Study of Mouse Brain Following Microbiome Disruption by C. difficile Colonization
Source: Metabolites. 2022 Oct 28;12(11):1039. doi: 10.3390/metabo12111039 (PMC9696486; doi:10.3390/metabo12111039)
Supplement: Supplementary file 1 [file metabolites-12-01039-s001.zip]

Archive with 1 entries (1 files):
- metabolites-1972086-supplementary.pdf
